# Supplementary material for: Mucosal Gene Expression of Antimicrobial Peptides in Inflammatory Bowel Disease Before and After First Infliximab Treatment
Source: PLoS One. 2009 Nov 24;4(11):e7984. doi: 10.1371/journal.pone.0007984 (PMC2776509; doi:10.1371/journal.pone.0007984)
Supplement: Table S1 — A list of the 81 AMP proteins that were investigated in the present study. (0.03 MB XLS) [file pone.0007984.s003.xls]

## Sheet: Sheet1
Gene Title	Gene Symbol	Probe Set ID (Affymetrix Human Genome U133 Plus 2.0 Array)	References
"Classic" AMPs
Defensins
Defensin, alpha 1/ defensin, alpha 3, neutrophil-specific	DEFA1/ DEFA3	205033_s_at	Wehkamp et al. Curr Opin Gastroenterol 2007
Defensin, alpha 4, corticostatin	DEFA4	207269_at	Wehkamp et al. Curr Opin Gastroenterol 2007
Defensin, alpha 5, Paneth cell-specific	DEFA5	207529_at	Wehkamp et al. Curr Opin Gastroenterol 2007
Defensin, alpha 6, Paneth cell-specific	DEFA6	207814_at	Wehkamp et al. Curr Opin Gastroenterol 2007
Defensin, beta 1	DEFB1	210397_at	Wehkamp et al. Curr Opin Gastroenterol 2007
Defensin, beta 4	DEFB4 (HBD-2)	207356_at	Wehkamp et al. Curr Opin Gastroenterol 2007
Defensin, beta 103A / defensin, beta 103B	DEFB103A / DEFB103B	224239_at	Wehkamp et al. Curr Opin Gastroenterol 2007
Defensin, beta 104A / defensin, beta 104B	DEFB104A / DEFB104B	1553521_at	Wehkamp et al. Curr Opin Gastroenterol 2007
Defensin, beta 105A / defensin, beta 105B	DEFB105A / DEFB105B	1553002_at	Brahmachary et al. BMC Bioinformatics 2006
Defensin, beta 118	DEFB118	233221_at	Yenugu et al. Reprod Biol Endocrinol 2004
Defensin, beta 123	DEFB123	229772_at	Brahmachary et al. BMC Bioinformatics 2006
Lysozyme (renal amyloidosis)	LYZ	1555745_a_at, 213975_s_at	Wehkamp et al. Curr Opin Gastroenterol 2007
Bactericidal/permeability-increasing protein	BPI	205557_at	Wehkamp et al. Curr Opin Gastroenterol 2007
Cathelicidin antimicrobial peptide	CAMP	210244_at	Wehkamp et al. Curr Opin Gastroenterol 2007
Histatins
histatin 1	HTN1	206639_x_at,	De Smet et al. Biotechnol Lett 2005
histatin 3	HTN3	206786_at	De Smet et al. Biotechnol Lett 2005
Granulysin	GNLY	37145_at, 205495_s_at	Braff et al. J Invest Dermatol 2005
Hepcidin antimicrobial peptide	HAMP	220491_at	Krause et al. Protein Sci 2003
Liver expressed antimicrobial peptide 2	LEAP2	1552362_a_at	Krause et al. Protein Sci 2003
Dermcidin	DCD	1553946_at	Braff et al. J Invest Dermatol 2005
AMPs identified based on other functions
Proteinase inhibitors
Secretory leukocyte peptidase inhibitor	SLPI	203021_at	Wehkamp et al. Curr Opin Gastroenterol 2007
Peptidase inhibitor 3, skin-derived (SKALP)	PI3	41469_at, 203691_at	Wehkamp et al. Curr Opin Gastroenterol 2007
Cystatin C	CST3	201360_at, 237623_at	Braff et al. J Invest Dermatol 2005
Cystatin A (stefin A)	CSTA	204971_at	Braff et al. J Invest Dermatol 2005
RNases
Ribonuclease, RNase A family, 2 (liver, eosinophil-derived neurotoxin)	RNASE2	206111_at, 216667_at	Braff et al. J Invest Dermatol 2005
Ribonuclease, RNase A family, 3 (eosinophil cationic protein)	RNASE3	206851_at	Braff et al. J Invest Dermatol 2005
Angiogenin, ribonuclease, RNase A family, 5	ANG	205141_at	Braff et al. J Invest Dermatol 2005
Ribonuclease, RNase A family, 7	RNASE7	234700_s_at, 234699_at	Braff et al. J Invest Dermatol 2005
S100 proteins
S100 calcium binding protein A7	S100A7	205916_at	Braff et al. J Invest Dermatol 2005
S100 calcium binding protein A8	S100A8	214370_at, 202917_s_at	Braff et al. J Invest Dermatol 2005
S100 calcium binding protein A9	S100A9	203535_at	Braff et al. J Invest Dermatol 2005
S100 calcium binding protein A12	S100A12	205863_at	Cole et al FEBS Lett 2001
Neuropeptides/peptide hormones
Proopiomelanocortin	POMC	205720_at	Braff et al. J Invest Dermatol 2005
Tachykinin, precursor 1	TAC1	206552_s_at	Braff et al. J Invest Dermatol 2005
Kininogen 1	KNG1	206054_at, 217512_at	Braff et al. J Invest Dermatol 2005
Neurotensin	NTS	206291_at	Braff et al. J Invest Dermatol 2005
Chromogranin A (parathyroid secretory protein 1)	CHGA	204697_s_at	Braff et al. J Invest Dermatol 2005
Chromogranin B (secretogranin 1)	CHGB	204260_at	Braff et al. J Invest Dermatol 2005
Proenkephalin	PENK	213791_at	Braff et al. J Invest Dermatol 2005
Neuropeptide Y	NPY	206001_at	Braff et al. J Invest Dermatol 2005
Peptide YY	PYY	211253_x_at, 207080_s_at	Braff et al. J Invest Dermatol 2005
Peptide YY, 2 (seminalplasmin)	PYY2	220209_at	Yenugu et al. Reprod Biol Endocrinol 2004
Adrenomedullin	ADM	202912_at	Braff et al. J Invest Dermatol 2005
Vasoactive intestinal peptide	VIP	206577_at	Brahmachary et al. BMC Bioinformatics 2006
Ribosomal proteins
Ribosomal protein S27a/ ubiquitin A-52 residue ribosomal protein fusion product 1/ ubiquitin B/ ubiquitin C	RPS27A/ UBA52/ UBB/ UBC	221700_s_at, 200633_at, 217144_at, 211296_x_at, 208980_s_at, 200017_at, 244624_at	Braff et al. J Invest Dermatol 2005
Ribosomal protein L30	RPL30	200062_s_at	Howell et al. Peptides 2003
Ribosomal protein L39	RPL39	208695_s_at	Tollin et al. Peptides 2003
Ribosomal protein L19	RPL19	200029_at	Meyer-Hoffert et al. FASEB J 2008
Ribosomal protein S19	RPS19	213414_s_at, 202649_x_at, 242451_x_at	Howell et al. Peptides 2003
Human platelet AMPs
Thymosin beta 4, X-linked	TMSB4X	216438_s_at	Braff et al. J Invest Dermatol 2005
Thymosin beta 4, Y-linked	TMSB4Y	206769_at	Braff et al. J Invest Dermatol 2005
Fibrinogen alpha chain	FGA	205650_s_at, 205649_s_at, 231671_at	Braff et al. J Invest Dermatol 2005
Fibrinogen beta chain	FGB	204988_at, 216238_s_at	Braff et al. J Invest Dermatol 2005
Platelet factor 4	PF4	206390_x_at	Braff et al. J Invest Dermatol 2005
Pro-platelet basic protein	PPBP	214146_s_at	Braff et al. J Invest Dermatol 2005
Complement components
Complement component 1, r subcomponent	C1R	212067_s_at	de Jongh et al. J Invest Dermatol 2005
Complement component 1, q subcomponent, A chain	C1QA	218232_at	de Jongh et al. J Invest Dermatol 2005
Complement component 5	C5	205500_at	de Jongh et al. J Invest Dermatol 2005
Serprocidins
Cathepsin G	CTSG	205653_at	Yang et al. Arthritis Rheum 2004
Chymase 1, mast cell	CMA1	214533_at	Yang et al. Arthritis Rheum 2004
Azurocidin 1	AZU1	214575_s_at	Yang et al. Arthritis Rheum 2004
Elastase 2, neutrophil	ELA2	206871_at	Hess et al. J Immunol 1999
Histones
Histone cluster 1, H2ac	HIST1H2AC	215071_s_at	Braff et al. J Invest Dermatol 2005
Histone cluster 1, H2ab/ histone cluster 1, H2ae	HIST1H2AB /// HIST1H2AE	214469_at	Braff et al. J Invest Dermatol 2005
Hemoglobin-derived peptides
Hemoglobin, alpha 1/ hemoglobin, alpha 2	HBA1 / HBA2	204018_x_at, 211699_x_at, 217414_x_at, 209458_x_at, 214414_x_at, 211745_x_at	Braff et al. J Invest Dermatol 2005
Hemoglobin, beta	HBB	217232_x_at, 211696_x_at, 209116_x_at, 206834_at	Braff et al. J Invest Dermatol 2005
Other
Phospholipase A2, group IIA (platelets, synovial fluid)	PLA2G2A	203649_s_at	Braff et al. J Invest Dermatol 2005
Lactotransferrin	LTF	202018_s_at	Braff et al. J Invest Dermatol 2005
Lipocalin 2	LCN2	212531_at	Braff et al. J Invest Dermatol 2005
Regenerating islet-derived 3 alpha	REG3A	205815_at, 234280_at	Wehkamp et al. Curr Opin Gastroenterol 2007
Regenerating islet-derived 3 gamma	REG3G	231661_at	Cash et al. Science 2006
Myeloperoxidase	MPO	203949_at, 203949_at	Braff et al. J Invest Dermatol 2005
Nitric oxide synthase 2A (inducible, hepatocytes)	NOS2A	210037_s_at	de Jongh et al. J Invest Dermatol 2005
Chitinase 1 (chitotriosidase)	CHIT1	208168_s_at	de Jongh et al. J Invest Dermatol 2005
Perforin 1 (pore forming protein)	PRF1	214617_at, 1553681_a_at	Braff et al. J Invest Dermatol 2005
Sperm associated antigen 11A / sperm associated antigen 11B	SPAG11A /// SPAG11B	1553582_a_at, 1553579_a_at, 207271_x_at, 211381_x_at	Yenugu et al. Reprod Biol Endocrinol 2004
High-mobility group box 1	HMGB1	200680_x_at, 200679_x_at, 214938_x_at, 224731_at, 224734_at, 216508_x_at	Yang et al. Arthritis Rheum 2004
Granulin	GRN	200678_x_at, 211284_s_at, 216041_x_at	Brahmachary et al. BMC Bioinformatics 2006
Diazepam binding inhibitor (GABA receptor modulator, acyl-Coenzyme A binding protein)	DBI	211070_x_at, 209389_x_at, 202428_x_at	Brahmachary et al. BMC Bioinformatics 2006
Apolipoprotein A-II	APOA2	219465_at, 219466_s_at	Brahmachary et al. BMC Bioinformatics 2006
Zinc finger CCCH-type, antiviral 1	ZC3HAV1	213051_at, 225634_at, 220104_at	Brahmachary et al. BMC Bioinformatics 2006
