# Supplementary material for: Mucosal Gene Expression of Antimicrobial Peptides in Inflammatory Bowel Disease Before and After First Infliximab Treatment
Source: PLoS One. 2009 Nov 24;4(11):e7984. doi: 10.1371/journal.pone.0007984 (PMC2776509; doi:10.1371/journal.pone.0007984)
Supplement: Table S2 — The microarray analysis results (FC, p-value and FDR) for all the probe sets representing AMP genes of the performed comparative analyses by LIMMA in and between UC, CDc, IBDc and CDi. R: responders, NR: non-responders. (0.23 MB XLS) [file pone.0007984.s004.xls]

## Sheet: Sheet1
Probe Set ID	Gene Title	Gene Symbol	UC before therapy (n=24)			UC R after therapy (n=8)			UC before therapy (n=24)			CDc before therapy (n=19)			IBDc before therapy (n=43)			CDi before therapy (n=18)			UC R after therapy (n=8)			CDc R after therapy (n=11)			IBDc R after therapy (n=19)			CDi R after therapy (n=8)			UC NR after therapy (n=16)			CDc NR after therapy (n=7)			IBDc NR after therapy (n=23)			CDi NR after therapy (n=10)			UC after therapy (n=24)			CDc after therapy (n=18)
			vs			vs			vs			vs			vs			vs			vs			vs			vs			vs			vs			vs			vs			vs			vs			vs
			CDc before therapy (n=19)			CDc R after therapy (n=11)			control colons (n=6)			control colons (n=6)			control colons (n=6)			control ileums (n=6)			control colons (n=6)			control colons (n=6)			control colons (n=6)			control ileums (n=6)			control colons (n=6)			control colons (n=6)			control colons (n=6)			control ileums (n=6)			UC before therapy (n=24)			CDc before therapy (n=18)
			FC	p-value	FDR	FC	p-value	FDR	FC	p-value	FDR	FC	p-value	FDR	FC	p-value	FDR	FC	p-value	FDR	FC	p-value	FDR	FC	p-value	FDR	FC	p-value	FDR	FC	p-value	FDR	FC	p-value	FDR	FC	p-value	FDR	FC	p-value	FDR	FC	p-value	FDR	FC	p-value	FDR	FC	p-value
205033_s_at	defensin, alpha 1 /// defensin, alpha 3, neutrophil-specific /// defensin, alpha 1	DEFA1 /// DEFA3 /// LOC728358	1.06333	0.632423	0.956788	1.00927	0.906042	0.999999	1.60454	0.00503082	0.0246448	1.50897	0.0370865	0.124192	1.56158	0.0120935	0.0475301	1.51883	0.0844688	0.331215	0.970005	0.769105	0.94568	0.961096	0.515032	0.795554	0.964837	0.627217	0.884708	1.10077	0.296064	0.613922	1.33887	0.0748014	0.190656	2.3929	0.00370999	0.0300303	1.59768	0.040053	0.116832	1.86597	0.0278943	0.256646	0.749434	0.0014926	0.0265745	0.895303	0.251149
207269_at	defensin, alpha 4, corticostatin	DEFA4	1.02313	0.541622	0.939802	1.06172	0.304035	0.999999	1.12085	0.074399	0.184028	1.09552	0.0813041	0.213634	1.10958	0.053347	0.144852	1.02361	0.762227	0.906378	1.05921	0.443203	0.832616	0.997633	0.968206	0.989507	1.02311	0.691245	0.910541	1.0906	0.287995	0.606208	1.03632	0.579911	0.727233	1.09128	0.203662	0.388284	1.05275	0.377656	0.546281	1.04412	0.617873	0.852978	0.931342	0.0867233	0.304978	0.94078	0.0594788
207529_at	defensin, alpha 5, Paneth cell-specific	DEFA5	0.296925	0.00844316	0.362347	2.45668	0.260643	0.999999	19.1742	0.000138601	0.00149497	64.5761	9.53615e-10	7.55636e-07	32.7895	1.45216e-06	3.78801e-05	0.531935	0.0190385	0.150206	47.116	1.96491e-07	0.00560733	19.1788	0.00234321	0.0928369	28.0012	8.27308e-05	0.0225071	0.835052	0.198885	0.518947	18.4546	0.000111812	0.00210319	134.902	1.04948e-11	1.91268e-07	33.8092	7.17475e-06	0.000247027	0.44791	0.0162641	0.2073	1.31545	0.387879	0.676663	0.646397	0.268336
207814_at	defensin, alpha 6, Paneth cell-specific	DEFA6	0.379495	0.0062448	0.323634	1.37362	0.600962	0.999999	6.41792	0.000706962	0.00542729	16.9117	5.92642e-08	1.15668e-05	9.84751	2.30571e-05	0.000361631	0.526957	0.0718302	0.305224	8.71024	1.33496e-05	0.0620414	6.34108	0.00850828	0.150821	7.24791	0.000972122	0.0622375	0.859052	0.373893	0.678441	6.15633	0.00201261	0.0161666	29.5345	4.14115e-10	5.66043e-06	9.92167	0.000185765	0.00255643	0.423342	0.0620167	0.355128	1.07687	0.738314	0.892848	0.677191	0.246592
210397_at	defensin, beta 1	DEFB1	0.698615	0.0362025	0.561229	0.745122	0.272294	0.999999	0.146606	6.51969e-11	1.44904e-08	0.209853	1.61675e-05	0.000505119	0.171782	3.24254e-09	2.87801e-07	0.580234	0.00517948	0.0694166	0.293101	0.00064639	0.118192	0.39336	0.00359832	0.108635	0.347529	0.000483773	0.0444542	0.733803	0.163383	0.47939	0.152887	1.3329e-08	6.08705e-06	0.161698	2.27063e-05	0.00163136	0.155517	2.29869e-09	9.3482e-07	0.579316	0.0163734	0.207393	1.29549	0.0306106	0.163457	1.30555	0.00904109
207356_at	defensin, beta 4	DEFB4	3.08048	0.000918946	0.183941	0.816248	0.57272	0.999999	17.2872	3.56251e-08	1.95563e-06	5.61186	0.000701204	0.00741488	10.5153	9.79291e-06	0.000181501	4.61368	0.000438541	0.0156816	1.11825	0.40685	0.815651	1.36998	0.436536	0.746413	1.25773	0.475466	0.811187	1.80692	0.000234583	0.0603173	6.75742	0.00102417	0.0100499	4.28204	0.0101346	0.0563007	5.8814	0.00170843	0.0126279	3.45737	0.0181552	0.214684	0.214606	1.21739e-05	0.00294516	0.408407	0.000939773
224239_at	defensin, beta 103A /// defensin, beta 103B	DEFB103A /// DEFB103B	1.18325	0.0335924	0.550394	0.992377	0.936995	0.999999	1.18842	0.179863	0.341869	1.00437	0.959424	0.980313	1.10326	0.380359	0.565342	0.987134	0.879747	0.956589	0.9605	0.715538	0.931561	0.967878	0.74804	0.911145	0.964765	0.70458	0.914316	1.03194	0.778135	0.912816	0.999257	0.993173	0.996124	0.969711	0.761809	0.864398	0.990171	0.903427	0.943604	1.0688	0.618212	0.853037	0.829816	0.00533407	0.0560495	0.982171	0.726241
1553521_at	defensin, beta 104A /// defensin, beta 104B	DEFB104A /// DEFB104B	0.987348	0.739316	0.972337	1.02186	0.798367	0.999999	1.01291	0.832889	0.90669	1.02589	0.609798	0.770224	1.01862	0.725609	0.839509	1.01098	0.848579	0.944507	1.11174	0.243802	0.707871	1.08796	0.281944	0.630739	1.09791	0.229929	0.630183	1.08652	0.179379	0.498582	1.02632	0.644653	0.775584	1.00363	0.95761	0.977655	1.01936	0.722224	0.826325	1.09366	0.242048	0.598958	1.04061	0.340938	0.637061	1.01905	0.673439
1553002_at	defensin, beta 105A /// defensin, beta 105B	DEFB105A /// DEFB105B	1.02401	0.516148	0.934782	1.09799	0.275606	0.999999	0.970997	0.615175	0.763627	0.94823	0.398127	0.602296	0.960871	0.45941	0.639044	0.983207	0.791919	0.920044	1.0958	0.401906	0.813196	0.998006	0.979218	0.993602	1.03807	0.655412	0.896584	1.01868	0.765963	0.907199	0.991799	0.896428	0.94039	0.905482	0.271567	0.465524	0.964692	0.574655	0.71691	1.01554	0.81308	0.935446	1.05595	0.148082	0.412948	1.02481	0.602298
233221_at	defensin, beta 118	DEFB118	1.00373	0.955314	0.99639	0.887304	0.366717	0.999999	0.918057	0.323029	0.508453	0.914643	0.392843	0.597344	0.916547	0.339765	0.525953	1.17403	0.101899	0.365572	0.95835	0.705776	0.929501	1.08007	0.565655	0.824058	1.02704	0.826653	0.955619	1.18383	0.0877962	0.372691	0.915427	0.396593	0.573127	0.938125	0.438848	0.627885	0.922276	0.378475	0.546974	1.23929	0.0766279	0.387197	1.01248	0.822387	0.930321	1.1104	0.122003
229772_at	defensin, beta 123	DEFB123	0.999014	0.980844	0.998248	1.06986	0.34788	0.999999	0.958141	0.484227	0.661226	0.959087	0.461903	0.658218	0.958559	0.4495	0.629599	0.950254	0.383276	0.679561	1.0632	0.410703	0.817181	0.993776	0.927011	0.975925	1.02244	0.736116	0.92737	0.98608	0.862761	0.949009	0.928476	0.203605	0.37137	1.00385	0.944726	0.970846	0.950795	0.34144	0.510912	0.910486	0.351198	0.69208	1.01381	0.721776	0.88559	1.05016	0.17523
1555745_a_at	lysozyme (renal amyloidosis)	LYZ	0.969798	0.921002	0.9919	1.69149	0.26093	0.999999	17.572	1.56599e-07	6.30956e-06	18.1192	3.641e-06	0.000173559	17.8117	2.57209e-08	1.48656e-06	1.39289	0.516836	0.775981	4.5745	0.00933357	0.25151	2.70442	0.0644025	0.343127	3.37433	0.0160157	0.214167	1.02734	0.946246	0.982005	12.732	1.54771e-05	0.000546999	28.0205	4.76299e-05	0.00238331	16.1868	3.09892e-06	0.000136323	0.674524	0.596916	0.842556	0.515101	0.000788866	0.0182142	0.382342	0.00023823
213975_s_at	lysozyme (renal amyloidosis)	LYZ	0.976398	0.833596	0.983199	1.21132	0.447999	0.999999	7.27257	9.51875e-11	1.8925e-08	7.44836	8.38326e-10	7.2082e-07	7.34972	1.00799e-14	9.66876e-12	1.4851	0.0194242	0.151338	3.59403	0.00174996	0.147828	2.96704	0.00133325	0.0773235	3.21647	0.000214852	0.0309556	1.37214	0.0996718	0.391491	7.18802	2.75083e-08	9.5424e-06	8.17105	1.71424e-05	0.00141013	7.47398	1.27664e-09	6.40369e-07	1.29274	0.210784	0.570689	0.784474	0.0595129	0.244247	0.603057	0.000747472
205557_at	bactericidal/permeability-increasing protein	BPI	0.990579	0.844538	0.983609	0.905393	0.181865	0.999999	0.842801	0.0105193	0.0431886	0.850816	0.0479993	0.148447	0.846333	0.0150905	0.0561184	0.946991	0.399497	0.693051	0.78013	0.0115154	0.269522	0.861648	0.040818	0.28403	0.826335	0.0123198	0.19098	0.920211	0.304663	0.621752	0.849383	0.0458243	0.137038	0.883615	0.12834	0.289158	0.859658	0.0424803	0.121762	1.01663	0.813625	0.935623	0.97964	0.54771	0.790779	1.01148	0.773391
210244_at	cathelicidin antimicrobial peptide	CAMP	1.02171	0.662389	0.96022	0.969779	0.662375	0.999999	1.00408	0.950545	0.973678	0.982745	0.826855	0.908911	0.994598	0.936689	0.966189	0.869501	0.183002	0.485025	0.870328	0.0946887	0.532405	0.89745	0.158776	0.500183	0.885929	0.0822631	0.423003	0.815679	0.0950361	0.384925	0.90934	0.226242	0.398062	1.01629	0.859732	0.923313	0.94064	0.435074	0.599586	0.904411	0.397152	0.723592	0.892501	0.00448222	0.050577	0.944657	0.254658
206639_x_at	histatin 1	HTN1	0.943013	0.108417	0.731818	0.982319	0.670052	0.999999	1.06462	0.193108	0.358951	1.12896	0.0526285	0.158153	1.09259	0.0869027	0.205148	1.07354	0.0769608	0.316165	1.07357	0.236582	0.700294	1.0929	0.0573012	0.325298	1.08472	0.0541134	0.356121	1.15509	0.0151279	0.204328	1.10522	0.053352	0.151589	1.1733	0.0277136	0.107449	1.12551	0.022302	0.0775084	1.12187	0.0956484	0.421978	1.02813	0.314097	0.612106	1.01326	0.72103
206786_at	histatin 3	HTN3	0.95767	0.184617	0.805269	1.04095	0.585476	0.999999	1.01025	0.810353	0.892917	1.05491	0.364429	0.571281	1.02974	0.526404	0.696307	1.01662	0.743904	0.897977	1.05436	0.573081	0.886382	1.01289	0.82411	0.940133	1.03015	0.663697	0.899804	1.01062	0.88316	0.957368	0.968198	0.563636	0.714129	1.02533	0.707581	0.82916	0.985241	0.779071	0.864081	1.0478	0.502781	0.789275	0.986	0.67651	0.863052	0.95756	0.230443
37145_at	granulysin	GNLY	1.07922	0.720657	0.96994	1.27506	0.0803193	0.999999	1.45068	0.247154	0.424661	1.34419	0.312051	0.519674	1.40263	0.255892	0.436167	1.48469	0.281224	0.59202	0.936725	0.788092	0.950579	0.734655	0.106939	0.422762	0.813798	0.251609	0.65093	0.894139	0.778539	0.912911	1.37719	0.408367	0.583214	1.85057	0.153973	0.325347	1.50676	0.289406	0.457148	1.82423	0.119612	0.460105	0.834887	0.325003	0.623383	0.785064	0.050714
205495_s_at	granulysin	GNLY	1.14945	0.471767	0.925695	1.2386	0.125847	0.999999	1.39876	0.249004	0.426934	1.21689	0.447786	0.645735	1.31527	0.308878	0.49423	1.23578	0.518412	0.776698	0.897713	0.612392	0.901777	0.724779	0.0786397	0.372359	0.793113	0.167815	0.558935	0.794187	0.460484	0.738934	1.23358	0.516884	0.677659	1.57666	0.256119	0.448824	1.32923	0.399585	0.566624	1.41398	0.284297	0.638434	0.793255	0.153596	0.421276	0.798563	0.0300201
220491_at	hepcidin antimicrobial peptide	HAMP	0.998001	0.980609	0.998248	0.913622	0.459717	0.999999	0.857235	0.216686	0.388755	0.858952	0.167668	0.348738	0.857993	0.178908	0.341568	0.854693	0.184655	0.486908	0.810357	0.129486	0.589528	0.886971	0.304245	0.650606	0.853867	0.179674	0.573244	0.871393	0.369465	0.674833	0.893383	0.318322	0.498547	0.816428	0.11656	0.271918	0.869224	0.205186	0.36083	0.837304	0.214381	0.573981	1.00883	0.84241	0.938673	0.993946	0.912032
1552362_a_at	liver expressed antimicrobial peptide 2	LEAP2	0.886256	0.205877	0.819987	0.97925	0.925942	0.999999	0.336604	4.50869e-08	2.35447e-06	0.379804	3.09602e-05	0.000803774	0.355051	1.22833e-08	8.40535e-07	0.41582	0.0899463	0.34233	0.552318	0.0257477	0.348764	0.564021	0.0522566	0.313669	0.559063	0.018944	0.229784	0.95556	0.798498	0.922629	0.320733	3.39912e-07	4.17531e-05	0.38199	0.00298009	0.026297	0.338256	4.88996e-07	3.75504e-05	0.609321	0.202054	0.562375	1.1421	0.0681009	0.264545	1.29781	0.0198241
1553946_at	dermcidin	DCD	1.00099	0.986219	0.998451	1.10514	0.500644	0.999999	0.991002	0.904473	0.948991	0.990022	0.910608	0.955064	0.990569	0.903789	0.948073	0.992712	0.931187	0.975619	1.2621	0.198235	0.664003	1.14203	0.193075	0.541098	1.19113	0.200151	0.597664	1.03678	0.693484	0.87359	0.908676	0.238419	0.411723	0.90746	0.232617	0.421919	0.908306	0.194274	0.347942	1.14131	0.390282	0.719781	1.02305	0.707591	0.878322	1.06555	0.293287
203021_at	secretory leukocyte peptidase inhibitor	SLPI	1.00599	0.959687	0.99667	1.05224	0.807989	0.999999	1.94779	0.00819961	0.0357564	1.93619	0.0130457	0.0595238	1.94265	0.00207063	0.0123742	4.06171	0.00155213	0.0331494	1.94537	0.075218	0.498126	1.84879	0.0642804	0.342837	1.88886	0.0249785	0.257825	2.22367	0.00454184	0.144036	1.89068	0.0227021	0.0852961	1.77976	0.12707	0.287405	1.85621	0.0135977	0.0547826	3.45708	0.00510266	0.128225	0.979954	0.797806	0.919841	0.952715	0.668965
41469_at	peptidase inhibitor 3, skin-derived (SKALP)	PI3	1.5156	0.0040207	0.280485	1.20792	0.55992	0.999999	11.7312	2.39998e-11	6.56093e-09	7.74025	4.24301e-07	4.24242e-05	9.76219	2.49194e-12	8.46255e-10	5.04425	0.000356555	0.0138501	2.97787	0.01461	0.292445	2.46528	0.0466659	0.30073	2.66937	0.0106658	0.181182	1.72234	0.159327	0.47341	7.75302	0.000174293	0.00288509	7.55207	0.00017219	0.00483787	7.6913	1.66298e-05	0.000445049	2.98446	0.0305476	0.266188	0.480406	0.000375003	0.0121593	0.504626	0.00167437
203691_at	peptidase inhibitor 3, skin-derived (SKALP)	PI3	1.5558	0.00498299	0.301341	1.20657	0.555505	0.999999	11.0342	4.27166e-11	1.02436e-08	7.0923	7.91614e-07	6.40259e-05	9.07662	1.73182e-11	4.28449e-09	4.44066	0.00106643	0.0266486	2.56568	0.022833	0.337513	2.12642	0.0769112	0.369519	2.30138	0.0220075	0.244878	1.1707	0.735575	0.893625	7.04743	0.00021781	0.003349	6.89215	0.000202261	0.00528868	6.9998	2.67203e-05	0.000622999	2.46827	0.0819161	0.396925	0.456051	0.000209948	0.00921999	0.482437	0.00121545
201360_at	cystatin C	CST3	0.866824	0.109268	0.733636	1.09883	0.509734	0.999999	0.656284	0.00186267	0.0115414	0.757114	0.0303087	0.10771	0.699066	0.00538523	0.0256994	0.873031	0.304584	0.613872	0.897044	0.473151	0.845824	0.816363	0.134154	0.466754	0.849409	0.226956	0.627075	0.815454	0.0789793	0.357658	0.637561	0.000214766	0.00332362	0.713476	0.0383513	0.132373	0.659768	0.000958998	0.00834978	0.905251	0.40802	0.7303	1.08858	0.169264	0.444846	1.04368	0.531427
237623_at	cystatin C	CST3	1.04193	0.543846	0.940219	0.928897	0.533857	0.999999	0.975414	0.822569	0.90074	0.936158	0.46194	0.658223	0.957869	0.654197	0.792542	0.857504	0.177397	0.478398	1.00761	0.952595	0.990075	1.08473	0.518869	0.797358	1.05156	0.664186	0.899895	0.863722	0.256233	0.577165	0.969465	0.731207	0.836533	0.958857	0.74953	0.856563	0.966224	0.711421	0.819141	0.928833	0.645515	0.865982	1.00677	0.888721	0.95944	1.11411	0.0447996
204971_at	cystatin A (stefin A)	CSTA	1.0828	0.742613	0.97255	0.737785	0.159499	0.999999	5.72553	3.11523e-06	7.02082e-05	5.28772	4.51021e-05	0.00103525	5.52778	2.72876e-06	6.35684e-05	2.14172	0.131014	0.412413	1.31382	0.189594	0.655965	1.78077	0.0108358	0.165489	1.56675	0.0354047	0.299479	0.428742	0.048656	0.299411	3.64235	0.000315095	0.00435689	7.17085	6.12907e-06	0.000829472	4.47628	5.91617e-05	0.00110807	1.64976	0.283718	0.638023	0.452846	3.86722e-05	0.00424579	0.591841	0.00696442
206111_at	similar to Nonsecretory ribonuclease precursor (Ribonuclease US) (Eosinophil-derived neurotoxin) (RNase UpI-2) (Ribonuclease 2) (RNase 2) /// ribonuclease, RNase A family, 2 (liver, eosinophil-derived neurotoxin)	LOC643332 /// RNASE2	0.980692	0.693123	0.965024	0.935305	0.251049	0.999999	1.01411	0.804288	0.889127	1.03407	0.68079	0.817994	1.02288	0.733559	0.844649	1.15568	0.0433263	0.234017	0.932232	0.255653	0.717538	0.996714	0.954053	0.985851	0.969037	0.556792	0.853091	1.11431	0.0890832	0.374687	0.960552	0.601968	0.744157	1.02632	0.663794	0.798565	0.98011	0.771595	0.85924	1.29922	0.0182408	0.214822	0.937788	0.0809631	0.292305	0.966701	0.519617
216667_at	similar to Nonsecretory ribonuclease precursor (Ribonuclease US) (Eosinophil-derived neurotoxin) (RNase UpI-2) (Ribonuclease 2) (RNase 2) /// ribonuclease, RNase A family, 2 (liver, eosinophil-derived neurotoxin)	LOC643332 /// RNASE2	0.993158	0.858071	0.98508	0.959186	0.627897	0.999999	0.885801	0.0350914	0.106378	0.891903	0.0813187	0.213653	0.888492	0.0331548	0.101826	0.970396	0.50358	0.767286	0.900531	0.317373	0.760821	0.938849	0.398546	0.721228	0.92252	0.320248	0.709706	1.03208	0.688071	0.870676	0.879724	0.0445737	0.134505	0.869968	0.045122	0.147542	0.876744	0.0181538	0.0670967	0.946511	0.403851	0.727732	1.00091	0.978345	0.992564	1.01397	0.736117
206851_at	ribonuclease, RNase A family, 3 (eosinophil cationic protein)	RNASE3	0.996919	0.958081	0.996563	0.969081	0.726744	0.999999	1.00322	0.970471	0.984042	1.00632	0.937884	0.969647	1.00459	0.954712	0.975297	1.04506	0.485379	0.755336	0.980031	0.82129	0.961522	1.0113	0.904908	0.968995	0.998014	0.981203	0.995074	1.09464	0.315315	0.630572	0.93703	0.432881	0.605099	0.946378	0.641783	0.783475	0.939865	0.486647	0.644279	1.00154	0.987431	0.996546	0.948097	0.26598	0.562002	0.981126	0.738725
205141_at	angiogenin, ribonuclease, RNase A family, 5	ANG	0.946145	0.555737	0.94289	1.0156	0.905201	0.999999	1.27367	0.143397	0.292492	1.34617	0.0430933	0.137946	1.30521	0.0619733	0.160953	0.961855	0.748669	0.900607	1.45752	0.0707202	0.488642	1.43513	0.0325636	0.258168	1.44452	0.0185336	0.227333	0.917625	0.572997	0.810299	1.29765	0.108148	0.243996	1.1386	0.527472	0.699072	1.24702	0.153325	0.296365	0.879438	0.341299	0.684539	1.05906	0.411661	0.695967	0.956852	0.551171
234700_s_at	ribonuclease, RNase A family, 7	RNASE7	1.00549	0.893899	0.989435	1.04696	0.427581	0.999999	1.05094	0.402018	0.587427	1.0452	0.443305	0.642083	1.0484	0.395192	0.579326	0.953675	0.277687	0.589263	1.04524	0.533003	0.871077	0.998358	0.972781	0.990945	1.01783	0.736961	0.927498	1.07562	0.274561	0.593885	1.05703	0.32091	0.500971	0.991591	0.884085	0.936588	1.03667	0.490022	0.647211	0.967542	0.577588	0.8324	1.00204	0.956044	0.985035	0.944849	0.136049
234699_at	ribonuclease, RNase A family, 7	RNASE7	0.964189	0.292346	0.867879	0.950842	0.366324	0.999999	0.903123	0.0429911	0.123459	0.936666	0.256537	0.459001	0.917794	0.0818032	0.196425	1.06377	0.315019	0.622286	0.887887	0.0629712	0.467856	0.93379	0.28047	0.629529	0.91418	0.102176	0.460702	1.05205	0.367713	0.673592	0.869898	0.0102774	0.0498022	0.95233	0.427005	0.617322	0.894201	0.0273301	0.0891654	1.14719	0.0399035	0.295095	0.969805	0.254896	0.549993	0.997655	0.955537
205916_at	S100 calcium binding protein A7	S100A7	1.71807	0.0896336	0.702711	0.745584	0.334591	0.999999	3.93086	0.00217762	0.0129852	2.28794	0.0572761	0.167823	3.09479	0.0113097	0.0451587	0.956078	0.520372	0.777911	1.03067	0.647396	0.91281	1.38236	0.356434	0.689866	1.22162	0.465395	0.805187	0.857689	0.0510165	0.304179	3.07499	0.0191218	0.0758476	1.34585	0.0311157	0.115676	2.39127	0.0413123	0.119309	0.957283	0.583189	0.83519	0.543394	0.00259485	0.0362848	0.616334	0.026575
214370_at	S100 calcium binding protein A8	S100A8	1.48994	0.0801755	0.688275	0.88989	0.0731642	0.999999	3.53608	0.000195694	0.00196864	2.37331	0.00626966	0.0350993	2.96487	0.000894672	0.00648154	2.81863	0.00403617	0.0597556	0.987793	0.863129	0.969415	1.11002	0.160199	0.501919	1.05681	0.403985	0.768412	1.17912	0.0399065	0.278697	2.6357	0.0091247	0.0459416	4.73493	0.000122407	0.00392067	3.15012	0.0024241	0.0162463	2.38024	0.000890122	0.0667592	0.5374	0.00278918	0.0379591	0.794045	0.0215414
202917_s_at	S100 calcium binding protein A8	S100A8	1.82063	0.119612	0.749161	0.730021	0.253504	0.999999	119.969	1.82734e-11	5.21714e-09	65.8945	4.49267e-08	9.67074e-06	92.0638	1.4837e-11	3.71803e-09	36.9502	1.55824e-06	0.000564217	1.64708	0.0170434	0.308355	2.25621	0.0210501	0.214698	1.97622	0.0158247	0.213369	2.4112	0.0537967	0.309747	39.8706	0.000135843	0.00241536	206.555	2.61586e-08	7.07253e-05	65.7769	9.05278e-06	0.000290811	34.5789	6.6957e-07	0.00146854	0.114887	3.64491e-05	0.00416927	0.178659	2.38756e-05
203535_at	S100 calcium binding protein A9	S100A9	1.70282	0.0564878	0.631943	0.744784	0.142833	0.999999	8.23543	3.36228e-07	1.1635e-05	4.83634	0.000534635	0.00608476	6.50941	8.69873e-06	0.000164739	5.36248	0.00135694	0.0306573	0.828601	0.268965	0.726872	1.11254	0.580628	0.831129	0.982728	0.925522	0.982434	1.38342	0.0650802	0.332796	4.78542	0.000536656	0.00635927	12.1978	2.55578e-05	0.0017247	6.36202	0.000180649	0.00250684	4.80364	0.00108807	0.0711039	0.323874	2.3666e-05	0.0036449	0.555623	0.000261941
205863_at	S100 calcium binding protein A12	S100A12	1.54507	0.291622	0.867818	0.934574	0.306281	0.999999	5.16988	0.00399218	0.0206131	3.34605	0.037579	0.125267	4.26571	0.0110988	0.0445213	3.11298	0.0358188	0.210238	0.918462	0.199204	0.664957	0.98276	0.815949	0.936862	0.955156	0.471192	0.808786	1.08638	0.26067	0.58141	2.85076	0.0177992	0.0722035	9.26533	0.000375301	0.00753842	4.08091	0.00720773	0.0352899	2.62037	0.0379759	0.28941	0.378019	0.00160329	0.0276879	0.65438	0.0140195
205720_at	proopiomelanocortin	POMC	1.03297	0.642332	0.95852	1.12495	0.302532	0.999999	0.935182	0.518863	0.689769	0.905332	0.286098	0.491977	0.921873	0.396367	0.580504	1.02799	0.750865	0.901563	0.967536	0.806725	0.956849	0.860072	0.107547	0.423673	0.903783	0.34781	0.730137	1.0502	0.607428	0.830011	0.902327	0.207158	0.375461	0.881247	0.127124	0.28745	0.895858	0.131739	0.266535	0.974606	0.772888	0.919597	0.987573	0.782327	0.912707	0.950194	0.333272
206552_s_at	tachykinin, precursor 1	TAC1	0.901563	0.560639	0.944097	0.928975	0.662407	0.999999	1.29648	0.285464	0.467843	1.43803	0.145188	0.317818	1.35722	0.208142	0.37925	0.992907	0.98638	0.995006	1.11266	0.476618	0.847436	1.19773	0.336823	0.675339	1.16115	0.355324	0.73497	2.44005	0.145203	0.456553	1.24213	0.197076	0.36346	1.40602	0.0917219	0.233197	1.28988	0.133219	0.268684	0.557201	0.0511453	0.328328	0.923567	0.525063	0.777005	0.865834	0.16855
206054_at	kininogen 1	KNG1	0.986895	0.905595	0.990572	1.04006	0.779653	0.999999	0.672752	0.0145984	0.0552672	0.681686	0.0359845	0.121687	0.676685	0.0152292	0.056512	0.716093	0.00673706	0.0808447	0.838477	0.35037	0.782681	0.806185	0.145754	0.483028	0.819627	0.17557	0.56678	0.6907	0.0223835	0.229265	0.62098	0.0078292	0.0415957	0.629974	0.00621203	0.041516	0.623704	0.00247079	0.0164664	0.631172	0.00243636	0.0977436	1.02022	0.737716	0.892683	1.09559	0.239144
217512_at	kininogen 1	KNG1	0.963914	0.423459	0.915047	1.00308	0.964945	0.999999	0.930331	0.297647	0.481503	0.96516	0.619663	0.776692	0.945563	0.391506	0.575745	0.996394	0.951538	0.982336	0.963145	0.627414	0.907008	0.960187	0.621202	0.851743	0.961432	0.571385	0.859531	1.04686	0.482356	0.753229	0.927766	0.206064	0.374329	0.886845	0.135017	0.298663	0.915116	0.109645	0.2341	0.960168	0.572531	0.829968	1.00976	0.754436	0.900435	0.964347	0.476511
206291_at	neurotensin	NTS	1.01281	0.916102	0.991156	0.867368	0.447585	0.999999	0.606362	0.0382158	0.113151	0.59869	0.0245419	0.0929309	0.60296	0.0126338	0.0490876	0.134199	0.00366966	0.0560756	0.55379	0.0644158	0.472571	0.638472	0.118964	0.442927	0.601343	0.0391522	0.311726	0.401018	0.00837275	0.175866	0.734512	0.539764	0.695569	0.757653	0.57754	0.737143	0.741479	0.532604	0.683362	0.132267	6.66876e-05	0.0209933	1.10251	0.597039	0.82075	1.18056	0.277347
204697_s_at	chromogranin A (parathyroid secretory protein 1)	CHGA	1.05618	0.656985	0.959918	1.40425	0.145823	0.999999	1.16249	0.436651	0.619936	1.10065	0.519896	0.704888	1.13475	0.45716	0.63687	0.655569	0.115669	0.389002	1.17276	0.532283	0.87089	0.835148	0.353544	0.687603	0.963485	0.86633	0.967362	0.642833	0.0469511	0.295165	1.27387	0.244072	0.418	1.17946	0.530751	0.701378	1.24437	0.316945	0.486045	0.653889	0.0920891	0.415427	1.06602	0.578126	0.809911	0.83474	0.141252
204260_at	chromogranin B (secretogranin 1)	CHGB	1.08074	0.548327	0.940671	1.2538	0.188678	0.999999	1.31552	0.130642	0.274244	1.21724	0.243225	0.444	1.27115	0.169824	0.329657	0.439717	0.000666894	0.0202457	1.13401	0.512497	0.862765	0.904463	0.397147	0.720535	0.994832	0.973598	0.993885	0.69311	0.0657146	0.33383	1.53598	0.139342	0.289172	1.29203	0.0434298	0.144008	1.45722	0.133929	0.269718	0.473868	0.0021142	0.092401	1.05528	0.705105	0.877216	0.825622	0.14645
213791_at	proenkephalin	PENK	1.00743	0.843692	0.983609	0.89846	0.0305321	0.999999	1.02118	0.718405	0.835505	1.01365	0.819445	0.904584	1.01784	0.740486	0.849317	0.915087	0.31125	0.619548	0.92534	0.257859	0.719258	1.02992	0.603314	0.843374	0.984517	0.770267	0.937646	0.869729	0.0970173	0.38775	1.03548	0.551769	0.70532	0.974252	0.742654	0.852444	1.01645	0.778123	0.863379	0.878796	0.147012	0.498966	0.976699	0.396228	0.683207	0.995037	0.893494
206001_at	neuropeptide Y	NPY	0.965019	0.55859	0.943639	1.13898	0.254086	0.999999	0.680153	6.25915e-05	0.000787797	0.704808	0.000573495	0.00639393	0.690939	4.87957e-05	0.0006547	0.604186	0.00859865	0.0939235	0.855396	0.149246	0.614006	0.751023	0.0191544	0.20689	0.79332	0.0368616	0.304672	0.680579	0.0318303	0.256118	0.71157	0.000439558	0.00550707	0.695862	0.00558992	0.0388881	0.706752	0.000396588	0.00440452	0.738595	0.131984	0.477233	1.1124	0.0382301	0.187129	1.0198	0.743833
211253_x_at	peptide YY	PYY	0.910126	0.438068	0.918567	1.2678	0.27434	0.999999	0.830696	0.285706	0.468138	0.912727	0.656339	0.801934	0.865991	0.414792	0.597343	0.369569	2.5561e-08	5.58576e-05	1.42295	0.156362	0.621664	1.12238	0.62243	0.852265	1.24031	0.33014	0.718109	0.427544	1.82844e-07	0.00142814	0.863237	0.387835	0.565006	0.738434	0.137824	0.302571	0.82317	0.212607	0.37036	0.350339	6.85827e-07	0.00146854	1.22756	0.0192762	0.122835	1.03068	0.793528
207080_s_at	peptide YY	PYY	0.752927	0.28716	0.865122	1.34672	0.398829	0.999999	0.469531	0.0805037	0.194784	0.623607	0.254929	0.457036	0.532258	0.111347	0.245599	0.100876	9.13078e-08	0.000121762	1.03831	0.932855	0.985588	0.770992	0.572578	0.827449	0.873941	0.732393	0.926085	0.154519	1.97536e-05	0.0291899	0.611727	0.21138	0.380422	0.478903	0.127089	0.287405	0.567809	0.117695	0.246154	0.0506042	2.53714e-08	0.000277436	1.55411	0.0473808	0.213167	1.00574	0.976249
220209_at	peptide YY, 2 (seminalplasmin)	PYY2	0.991239	0.926625	0.993013	1.21517	0.187414	0.999999	1.09101	0.512136	0.684203	1.10065	0.488323	0.679919	1.09526	0.487976	0.664626	0.968475	0.780292	0.914642	1.31696	0.180318	0.647259	1.08376	0.343842	0.680024	1.17644	0.254699	0.653091	1.08124	0.429218	0.718349	1.01596	0.888295	0.935448	0.986463	0.900315	0.94632	1.00689	0.946219	0.96871	1.20573	0.301919	0.65354	1.01534	0.805727	0.923367	0.919681	0.238665
202912_at	adrenomedullin	ADM	1.41764	0.00225711	0.23121	0.839523	0.406483	0.999999	4.18702	6.89754e-13	4.89325e-10	2.95352	1.11034e-05	0.000385446	3.58868	7.06699e-10	8.10037e-08	3.29944	0.000666456	0.0202441	1.34094	0.15811	0.623085	1.59727	0.0513071	0.311829	1.48386	0.0616215	0.373902	1.53167	0.148178	0.459801	2.95383	0.000256283	0.00375967	3.33022	1.06352e-05	0.00112411	3.06365	2.09499e-05	0.000524947	2.41686	0.00913741	0.163284	0.542195	2.67758e-05	0.00379732	0.702261	0.0229628
221700_s_at	ubiquitin A-52 residue ribosomal protein fusion product 1	UBA52	1.05179	0.118113	0.747347	1.02041	0.77864	0.999999	1.08377	0.117185	0.254098	1.03041	0.483284	0.675809	1.05986	0.195251	0.362701	0.944312	0.43379	0.719133	1.01861	0.800014	0.955286	0.998238	0.979133	0.99358	1.00677	0.916554	0.981176	0.781425	0.0160251	0.207258	1.05475	0.182426	0.344768	1.04866	0.403634	0.596595	1.05289	0.180912	0.331417	0.96246	0.691789	0.886015	0.961975	0.192002	0.47503	0.985641	0.699385
200633_at	ribosomal protein S27a /// ubiquitin B /// ubiquitin C	RPS27A /// UBB /// UBC	0.958075	0.12133	0.751286	1.01746	0.740778	0.999999	0.834553	0.000129138	0.00141226	0.871072	0.00382477	0.0245722	0.850496	0.000116529	0.00131801	0.935402	0.177109	0.478029	0.889008	0.055431	0.447153	0.873754	0.023914	0.228105	0.880145	0.0130765	0.195142	0.98607	0.807547	0.926197	0.826255	0.00038333	0.00499981	0.840207	0.00752804	0.0468788	0.830476	0.000131166	0.00197172	0.928034	0.227195	0.585313	1.01451	0.502281	0.762435	0.976849	0.38222
217144_at	similar to ubiquitin B /// ribosomal protein S27a /// ubiquitin B /// ubiquitin C	LOC648390 /// RPS27A /// UBB /// UBC	0.883965	0.0826892	0.690565	0.9814	0.844368	0.999999	0.819037	0.0659047	0.168726	0.926549	0.41915	0.621427	0.864911	0.14908	0.301257	0.973286	0.742322	0.897424	0.929496	0.392162	0.807954	0.947112	0.632316	0.857587	0.939655	0.501539	0.825311	0.995329	0.939064	0.979355	0.882499	0.14836	0.300769	0.773247	0.011324	0.0605693	0.847707	0.0466292	0.130114	0.957669	0.795117	0.928021	1.09628	0.0256453	0.146639	0.944742	0.294198
211296_x_at	ribosomal protein S27a /// ubiquitin A-52 residue ribosomal protein fusion product 1 /// ubiquitin B /// ubiquitin C	RPS27A /// UBA52 /// UBB /// UBC	1.00693	0.813878	0.980369	1.02865	0.605723	0.999999	1.00187	0.96017	0.978804	0.994966	0.923477	0.962358	0.998811	0.976532	0.987804	0.93466	0.166821	0.464359	0.974463	0.664483	0.918298	0.947318	0.339958	0.677686	0.958654	0.403453	0.768144	0.946729	0.474692	0.748077	0.993857	0.896387	0.940365	0.986009	0.817937	0.898659	0.991462	0.850263	0.911097	0.865849	0.185137	0.543951	0.985511	0.48992	0.753948	0.961087	0.282363
208980_s_at	ribosomal protein S27a /// ubiquitin A-52 residue ribosomal protein fusion product 1 /// ubiquitin B /// ubiquitin C	RPS27A /// UBA52 /// UBB /// UBC	1.05799	0.2827	0.862971	1.02517	0.758338	0.999999	0.999678	0.99505	0.997403	0.944883	0.544715	0.72345	0.975085	0.724041	0.83837	0.893031	0.0478017	0.246152	0.89711	0.162951	0.628571	0.875084	0.114836	0.436351	0.884291	0.102427	0.461072	0.890556	0.189766	0.509605	0.979374	0.730193	0.835888	0.909465	0.195418	0.37797	0.957547	0.468384	0.62901	0.766633	0.16481	0.520175	0.951453	0.0807371	0.291874	0.938717	0.262846
200017_at	ribosomal protein S27a /// ubiquitin B /// ubiquitin C	RPS27A /// UBB /// UBC	0.97044	0.455989	0.921594	1.03655	0.593104	0.999999	1.05403	0.451629	0.632987	1.08614	0.175187	0.359171	1.0681	0.267618	0.449345	0.88023	0.101531	0.36479	1.18056	0.0479718	0.428383	1.13893	0.131031	0.462903	1.15627	0.0440519	0.326992	0.801914	0.0222802	0.228914	1.14196	0.0164985	0.0686393	1.11128	0.191764	0.373533	1.13253	0.0125248	0.0518115	0.813747	0.06121	0.353582	1.09549	0.0107829	0.0859288	1.04288	0.255484
244624_at	ribosomal protein S27a	RPS27A	1.07343	0.119185	0.749116	1.18846	0.143747	0.999999	0.926443	0.292184	0.475339	0.863069	0.009676	0.0480753	0.897886	0.0905633	0.211415	0.886668	0.0524789	0.257524	1.02373	0.868025	0.970054	0.861391	0.0517004	0.312649	0.926346	0.482872	0.815855	0.867297	0.0679054	0.337634	0.931534	0.390366	0.567353	0.911138	0.0860025	0.223651	0.925278	0.264907	0.430514	0.932806	0.462344	0.765649	1.03763	0.339183	0.635382	1.00461	0.890149
200062_s_at	ribosomal protein L30	RPL30	0.985388	0.715218	0.969357	1.04977	0.502241	0.999999	0.90835	0.163599	0.320211	0.92182	0.158803	0.336978	0.914278	0.124629	0.266061	0.842871	0.02659	0.178783	1.05178	0.528756	0.869766	1.00191	0.981151	0.994207	1.02261	0.752864	0.932329	0.750397	0.0066141	0.164041	0.930391	0.330572	0.510552	0.951775	0.518754	0.692205	0.936848	0.323953	0.493313	0.78503	0.0313636	0.269031	1.067	0.119488	0.366134	1.06532	0.108514
208695_s_at	ribosomal protein L39	RPL39	0.963025	0.12016	0.74991	0.991208	0.843959	0.999999	0.983949	0.652886	0.791603	1.02173	0.571277	0.742993	1.00047	0.988838	0.994267	1.06571	0.220951	0.531875	1.06846	0.225344	0.691084	1.07794	0.0921131	0.397497	1.07394	0.0819423	0.422582	1.09922	0.164595	0.480575	1.04928	0.17131	0.330594	1.01204	0.795589	0.885563	1.03781	0.245162	0.408138	1.05017	0.451524	0.758823	1.07286	0.00244011	0.0349615	1.03703	0.144001
200029_at	ribosomal protein L19	RPL19	0.977346	0.555109	0.94268	1.01798	0.822731	0.999999	1.04609	0.447724	0.629547	1.07034	0.254276	0.456255	1.05674	0.313725	0.498907	0.879968	0.117561	0.391859	1.06974	0.353575	0.784916	1.05085	0.576065	0.829208	1.05876	0.444343	0.792745	0.737659	0.00323557	0.128778	1.03442	0.577073	0.724967	1.09395	0.159492	0.33285	1.05219	0.343531	0.513016	0.787061	0.0861937	0.405284	0.999974	0.999379	0.999826	1.00711	0.873417
213414_s_at	ribosomal protein S19	RPS19	0.952373	0.358253	0.896011	1.10233	0.389937	0.999999	0.93589	0.380518	0.566827	0.982692	0.824113	0.907548	0.956288	0.543728	0.70993	0.82984	0.0518379	0.255801	1.02614	0.757671	0.943449	0.930889	0.564495	0.823342	0.969868	0.769774	0.937525	0.746812	0.00694562	0.166625	0.980566	0.788596	0.875599	1.0694	0.318491	0.513539	1.00679	0.917192	0.951962	0.671168	0.0314836	0.2694	1.06373	0.15486	0.423326	0.997482	0.962946
202649_x_at	ribosomal protein S19	RPS19	0.96552	0.506844	0.932342	1.10843	0.336293	0.999999	0.953796	0.523278	0.693313	0.987858	0.881827	0.939952	0.968699	0.66606	0.800687	0.830732	0.0653203	0.290215	1.04972	0.562073	0.882433	0.947029	0.648457	0.86548	0.988981	0.91206	0.980011	0.728146	0.00528631	0.151249	0.992557	0.914736	0.951527	1.08999	0.236335	0.426231	1.02125	0.739148	0.837904	0.69995	0.0330848	0.274048	1.06024	0.17559	0.454242	1.01248	0.81415
242451_x_at	ribosomal protein S19	RPS19	1.00208	0.958464	0.996563	1.02212	0.741796	0.999999	0.913748	0.140428	0.288405	0.911851	0.102685	0.251414	0.912909	0.0989189	0.225303	0.96832	0.511491	0.772428	1.02989	0.675763	0.922035	1.00761	0.908159	0.969907	1.01693	0.78282	0.941506	1.00222	0.973627	0.99078	0.975411	0.685333	0.804613	1.05134	0.483975	0.665427	0.997921	0.972516	0.984691	1.04351	0.544366	0.814862	1.087	0.0365014	0.181925	1.12929	0.010959
216438_s_at	thymosin beta 4, X-linked /// thymosin-like 3	TMSB4X /// TMSL3	0.994403	0.905076	0.990514	1.01389	0.851327	0.999999	0.88985	0.0373054	0.111208	0.894859	0.160698	0.339325	0.89206	0.075393	0.185247	0.893199	0.147832	0.437011	0.875218	0.0981569	0.539207	0.863226	0.0368417	0.272509	0.868255	0.0392069	0.311867	0.78593	0.00887449	0.178913	0.893153	0.13564	0.283958	0.905161	0.1705	0.34643	0.896791	0.121735	0.252193	0.777751	0.0342269	0.277896	0.996947	0.907272	0.966952	0.978273	0.514893
206769_at	hypothetical protein LOC100130227 /// thymosin beta 4, Y-linked	LOC100130227 /// TMSB4Y	0.969224	0.688548	0.964229	0.896515	0.388102	0.999999	0.921989	0.484351	0.661287	0.951265	0.642542	0.792756	0.934812	0.532659	0.70134	0.990697	0.913435	0.96879	0.881063	0.340658	0.776354	0.982765	0.889653	0.964518	0.938585	0.599659	0.872025	0.878677	0.218756	0.538956	0.942825	0.614278	0.753988	0.93801	0.596107	0.751012	0.941357	0.5818	0.722805	0.985082	0.895949	0.965185	0.999764	0.995621	0.998566	1.00969	0.823011
205650_s_at	fibrinogen alpha chain	FGA	0.979357	0.665883	0.961031	0.892322	0.149228	0.999999	0.838368	0.0121197	0.0481224	0.856039	0.0739865	0.200179	0.846131	0.0188292	0.0664016	1.00461	0.955252	0.983843	0.794826	0.0205293	0.324425	0.89074	0.198624	0.547311	0.84902	0.0501249	0.345926	1.12239	0.212119	0.531893	0.865381	0.0942287	0.222922	0.796828	0.0176683	0.0806827	0.843915	0.0319773	0.099701	1.03202	0.71328	0.894398	1.00337	0.932949	0.977015	0.984825	0.744914
205649_s_at	fibrinogen alpha chain	FGA	1.01826	0.603085	0.9519	1.01137	0.810475	0.999999	1.08112	0.152253	0.304693	1.06173	0.206416	0.399852	1.07251	0.14336	0.292952	1.01758	0.638972	0.846129	1.07127	0.272203	0.72863	1.05922	0.185476	0.532551	1.06428	0.156494	0.544538	1.01619	0.741678	0.896438	1.04227	0.27189	0.449437	1.08466	0.163796	0.338375	1.05499	0.156076	0.299967	1.09312	0.143838	0.49411	0.972928	0.314741	0.612793	1.01177	0.728567
231671_at	fibrinogen alpha chain///similar to KIAA1620 protein	FGA///LOC100129857	0.965041	0.483377	0.928501	1.06354	0.361058	0.999999	0.941973	0.385484	0.571624	0.976095	0.766715	0.874119	0.9569	0.533532	0.702018	1.15821	0.0752159	0.312685	1.00455	0.955846	0.990542	0.944539	0.42165	0.736211	0.969358	0.640766	0.890982	1.14711	0.0699623	0.341108	0.958456	0.581775	0.728719	0.956687	0.648415	0.787823	0.957917	0.574565	0.716863	1.09319	0.310622	0.660704	1.03356	0.379383	0.669164	0.971549	0.622377
204988_at	fibrinogen beta chain	FGB	1.04328	0.407893	0.910469	0.973935	0.791104	0.999999	0.906273	0.209243	0.379184	0.868673	0.0311989	0.109931	0.889462	0.0952958	0.219298	1.10442	0.258896	0.57167	0.877524	0.240755	0.704664	0.901009	0.202224	0.552085	0.891045	0.202747	0.600465	1.20061	0.08669	0.371079	0.973968	0.746428	0.846977	0.904539	0.141325	0.307505	0.952292	0.511095	0.665384	1.07488	0.391026	0.720249	1.03798	0.353498	0.648078	1.01621	0.718791
216238_s_at	fibrinogen beta chain	FGB	1.09365	0.0175658	0.457121	0.998572	0.978896	0.999999	1.06514	0.186774	0.350671	0.973934	0.666003	0.808697	1.02383	0.657992	0.795179	0.939533	0.240493	0.552308	1.05998	0.369841	0.795291	1.06149	0.275429	0.625057	1.06086	0.24521	0.644677	1.05997	0.400461	0.698211	1.03963	0.590833	0.735648	1.02269	0.704523	0.827091	1.03445	0.593134	0.731863	0.907418	0.139142	0.48804	0.982376	0.634109	0.84032	1.07337	0.132462
206390_x_at	platelet factor 4	PF4	1.61679	2.21637e-05	0.0908803	0.880133	0.49128	0.999999	4.03623	2.54314e-10	4.06568e-08	2.49644	1.31685e-07	1.94036e-05	3.26422	5.84996e-09	4.64218e-07	1.81918	0.00147465	0.0321604	1.43175	0.112307	0.561685	1.62674	0.00271359	0.0991747	1.5416	0.0171406	0.220354	1.45567	0.0134022	0.197351	3.08938	0.000229803	0.00347853	2.52135	3.99551e-05	0.00215124	2.90413	7.44215e-05	0.0013025	2.14642	8.41979e-05	0.0230093	0.592326	0.000184501	0.00864399	0.763744	0.00942785
214146_s_at	pro-platelet basic protein (chemokine (C-X-C motif) ligand 7)	PPBP	1.56534	0.0350312	0.5575	0.812885	0.0775643	0.999999	3.07557	5.54923e-05	0.000713892	1.96479	0.0413403	0.134046	2.52311	0.00248102	0.0141781	1.5373	0.224539	0.535704	1.01481	0.875358	0.971636	1.2484	0.122803	0.448873	1.14412	0.258164	0.655912	1.42409	0.431954	0.719951	2.65309	0.019527	0.0768871	3.86245	0.000438119	0.00822036	2.97437	0.00613054	0.0315886	3.04991	0.020947	0.227418	0.626186	0.0103926	0.0840554	0.961659	0.832555
212067_s_at	complement component 1, r subcomponent	C1R	1.01438	0.938966	0.994486	1.33413	0.187939	0.999999	4.72409	1.52303e-06	3.97668e-05	4.65714	2.30223e-06	0.000127482	4.69439	1.60551e-07	6.51198e-06	2.17017	0.00823078	0.0914636	1.51296	0.0889191	0.523377	1.13404	0.578584	0.830047	1.28039	0.260774	0.658287	0.730946	0.15175	0.464204	3.5791	0.000860096	0.00892857	6.55932	4.39369e-06	0.000686358	4.30371	9.41226e-05	0.00155238	1.90091	0.0809926	0.394501	0.568599	0.00316388	0.0409799	0.490844	6.47079e-05
218232_at	complement component 1, q subcomponent, A chain	C1QA	1.00789	0.959533	0.99667	1.36916	0.207492	0.999999	3.23221	1.84127e-05	0.000293931	3.20689	5.04265e-06	0.000218122	3.221	1.39102e-06	3.65645e-05	1.22837	0.43892	0.722863	1.29829	0.267726	0.726158	0.948234	0.838904	0.945791	1.08236	0.743016	0.928882	0.533742	0.0331163	0.259559	2.78438	0.000174028	0.00288246	3.91964	4.56856e-05	0.00232625	3.0898	2.57437e-05	0.000608533	1.017	0.954037	0.985896	0.668001	0.00181687	0.0296795	0.513456	0.0017306
205500_at	complement component 5	C5	1.06879	0.154029	0.780055	1.02914	0.762014	0.999999	0.989718	0.862665	0.924846	0.926015	0.356572	0.564162	0.961047	0.552558	0.71631	1.73134	0.0355633	0.209551	1.03541	0.757692	0.943449	1.0061	0.944036	0.981805	1.01834	0.839956	0.960199	1.66246	0.0259909	0.240239	0.937396	0.343057	0.523227	0.970212	0.716625	0.835657	0.947264	0.392413	0.55988	1.65891	0.0402467	0.296323	0.979056	0.629604	0.837981	1.07529	0.244455
205653_at	cathepsin G	CTSG	1.19444	0.0306088	0.534041	1.10252	0.318711	0.999999	1.29342	0.0474354	0.132781	1.08287	0.379836	0.585578	1.19576	0.122266	0.262456	1.12512	0.131014	0.412413	1.15365	0.204351	0.670411	1.04637	0.614519	0.848537	1.09027	0.355089	0.734841	1.08755	0.375709	0.67943	1.28974	0.108178	0.244003	0.986879	0.889014	0.939662	1.18885	0.233286	0.394804	1.20834	0.0689469	0.370262	0.960772	0.494961	0.757574	0.953382	0.406231
214533_at	chymase 1, mast cell	CMA1	1.0282	0.55081	0.94128	1.09192	0.497727	0.999999	0.982304	0.781029	0.874902	0.955364	0.545524	0.724138	0.970308	0.643653	0.784952	1.06344	0.394116	0.688587	0.992045	0.961509	0.991279	0.908534	0.221183	0.573001	0.942804	0.619692	0.881256	1.04229	0.596873	0.824509	0.968346	0.64909	0.778746	0.996644	0.968265	0.982789	0.976873	0.729567	0.831317	1.07352	0.305038	0.656122	0.993768	0.893606	0.961539	0.987374	0.810171
214575_s_at	azurocidin 1	AZU1	1.01861	0.718355	0.969691	0.981587	0.839344	0.999999	1.00491	0.947322	0.97167	0.986549	0.84504	0.919695	0.996757	0.962641	0.979499	0.847111	0.0764965	0.315278	0.966128	0.67444	0.921438	0.984251	0.863562	0.954975	0.976579	0.775037	0.938813	0.815646	0.0400824	0.279078	1.0126	0.879589	0.930526	0.954821	0.512576	0.687631	0.994658	0.943175	0.966927	0.872302	0.271287	0.627496	0.991996	0.839559	0.937354	0.974765	0.625694
206871_at	elastase 2, neutrophil	ELA2	1.05423	0.118953	0.748699	1.04044	0.528465	0.999999	0.938579	0.222622	0.395922	0.890301	0.0295393	0.105795	0.916932	0.0742363	0.183233	1.04686	0.482486	0.753556	0.970578	0.728921	0.935574	0.932851	0.153397	0.492946	0.948554	0.37425	0.748842	1.11885	0.137916	0.44706	0.922984	0.199772	0.366708	0.911908	0.200035	0.383818	0.919599	0.153094	0.296079	1.14783	0.096244	0.423036	1	0.999905	0.999955	1.03147	0.349124
215071_s_at	histone cluster 1, H2ac	HIST1H2AC	0.892379	0.285005	0.863582	0.954119	0.736135	0.999999	0.915601	0.589397	0.744913	1.02602	0.871249	0.933847	0.962846	0.804565	0.889703	1.03449	0.825565	0.934384	0.738691	0.0927297	0.52853	0.774213	0.140127	0.476638	0.759053	0.0709014	0.39542	0.987859	0.945222	0.981599	0.664254	0.0801114	0.199858	0.786219	0.162238	0.336456	0.699223	0.0783768	0.185894	0.982738	0.925435	0.975696	0.75163	0.00544729	0.0567822	0.752761	0.00502129
214469_at	histone cluster 1, H2ab /// histone cluster 1, H2ae	HIST1H2AB /// HIST1H2AE	0.902611	0.253954	0.84817	1.0484	0.680544	0.999999	0.602335	0.000141843	0.00152243	0.667325	0.00738919	0.0396432	0.630232	0.000523749	0.00427467	0.792673	0.105242	0.371741	0.74899	0.01682	0.307364	0.714412	0.0216972	0.217749	0.728772	0.00897199	0.167207	0.930424	0.748316	0.899502	0.524706	8.92024e-07	8.23841e-05	0.656044	0.00635322	0.0421009	0.56162	6.75022e-06	0.000236886	0.902188	0.560212	0.823893	0.98084	0.669896	0.859995	1.01944	0.757401
204018_x_at	hemoglobin, alpha 1 /// hemoglobin, alpha 2	HBA1 /// HBA2	1.63098	0.115677	0.74268	0.90199	0.73661	0.999999	1.84994	0.17832	0.339912	1.13425	0.728462	0.849768	1.49034	0.348158	0.534196	1.41749	0.505245	0.7686	1.01009	0.969111	0.99283	1.11984	0.721546	0.899703	1.07225	0.805769	0.949307	1.25466	0.574708	0.811233	1.89612	0.0963607	0.226292	2.95227	0.0156059	0.0746418	2.16965	0.0512917	0.138844	3.16136	0.00495518	0.127289	0.83088	0.463724	0.734897	1.40989	0.0861732
211699_x_at	hemoglobin, alpha 1 /// hemoglobin, alpha 2	HBA1 /// HBA2	1.69341	0.0924517	0.706611	0.870221	0.663812	0.999999	1.88703	0.162309	0.318439	1.11434	0.774037	0.878419	1.4952	0.349452	0.53561	1.42054	0.505883	0.769084	0.969778	0.913198	0.981157	1.1144	0.742658	0.908783	1.05105	0.867314	0.967743	1.25771	0.573546	0.810573	1.89403	0.11186	0.249346	2.94213	0.0224352	0.0938732	2.16571	0.0630381	0.160228	3.17592	0.00562318	0.132487	0.802976	0.395833	0.682836	1.42268	0.0911956
217414_x_at	hemoglobin, alpha 1 /// hemoglobin, alpha 2	HBA1 /// HBA2	1.66013	0.103743	0.726361	0.90898	0.760267	0.999999	1.90332	0.158053	0.312726	1.14649	0.711269	0.838117	1.52139	0.326001	0.511909	1.40668	0.519875	0.777593	1.02072	0.938003	0.98637	1.12292	0.723725	0.900412	1.0787	0.794243	0.945414	1.26749	0.565851	0.80599	1.93264	0.104065	0.238317	3.03775	0.016186	0.0762439	2.21782	0.0550553	0.145939	3.33071	0.00289412	0.104314	0.820773	0.446939	0.722845	1.40501	0.094577
209458_x_at	hemoglobin, alpha 1 /// hemoglobin, alpha 2	HBA1 /// HBA2	1.69576	0.0941307	0.709032	0.918524	0.784029	0.999999	1.87331	0.170365	0.32924	1.1047	0.794372	0.890553	1.48341	0.363009	0.548927	1.37357	0.549155	0.796206	1.009	0.97473	0.994444	1.0985	0.770424	0.919234	1.05988	0.841646	0.960519	1.21634	0.631769	0.843342	1.88216	0.117834	0.258177	2.95302	0.0234171	0.0963259	2.15869	0.0660516	0.165598	3.07057	0.0066785	0.142971	0.816191	0.433664	0.712672	1.41444	0.0957314
214414_x_at	hemoglobin, alpha 1 /// hemoglobin, alpha 2	HBA1 /// HBA2	1.82218	0.0641214	0.653628	0.91917	0.803803	0.999999	1.9687	0.139562	0.287132	1.08041	0.848904	0.921602	1.5102	0.356098	0.542058	1.35916	0.525136	0.781189	1.11775	0.709689	0.93044	1.21605	0.577595	0.829699	1.17365	0.612658	0.878335	1.34602	0.446301	0.729736	2.05382	0.0706856	0.183337	2.96778	0.0204819	0.0886939	2.29731	0.0416345	0.119973	3.22785	0.000962078	0.0686194	0.851747	0.513178	0.769071	1.55764	0.0463044
211745_x_at	hemoglobin, alpha 1 /// hemoglobin, alpha 2	HBA1 /// HBA2	1.74209	0.0793577	0.688273	0.896658	0.729381	0.999999	1.9868	0.130582	0.274202	1.14047	0.736661	0.85457	1.55466	0.311285	0.496587	1.39978	0.523571	0.780297	1.02348	0.93414	0.985728	1.14144	0.688209	0.885152	1.0902	0.7702	0.937646	1.24524	0.592603	0.821828	1.97204	0.0981043	0.228848	3.16159	0.0142543	0.070307	2.27669	0.0499498	0.136339	3.18241	0.00467984	0.124736	0.797658	0.3764	0.666837	1.45053	0.0786876
217232_x_at	hemoglobin, beta	HBB	1.7314	0.0718955	0.673241	1.03114	0.919857	0.999999	2.1625	0.0728619	0.181276	1.24899	0.566283	0.739397	1.69675	0.20891	0.380117	1.0661	0.902318	0.964482	1.1698	0.518422	0.865451	1.13447	0.700404	0.891005	1.14922	0.622948	0.882682	1.03375	0.94209	0.980596	2.1004	0.0728097	0.187176	3.07057	0.0557655	0.168862	2.35773	0.0646509	0.163072	2.14712	0.0477561	0.319787	0.799128	0.368086	0.659882	1.29124	0.222805
211696_x_at	hemoglobin, beta	HBB	1.66384	0.0905684	0.703985	1.07889	0.808808	0.999999	2.01642	0.104066	0.23388	1.21191	0.607096	0.768521	1.61021	0.250012	0.429464	1.06911	0.893045	0.961129	1.2014	0.470688	0.844456	1.11355	0.749163	0.911994	1.14973	0.632592	0.88721	1.04484	0.91746	0.970709	2.06752	0.0722625	0.186155	3.03095	0.0449861	0.147291	2.32279	0.0581927	0.151617	2.0868	0.0421385	0.302114	0.855618	0.527281	0.778324	1.31743	0.161612
209116_x_at	hemoglobin, beta	HBB	1.77764	0.0889094	0.701672	1.06185	0.865201	0.999999	2.05114	0.136242	0.282031	1.15386	0.734957	0.853713	1.59074	0.318366	0.503476	0.998082	0.997239	0.999067	1.13086	0.686689	0.924631	1.06499	0.86501	0.955526	1.09224	0.788783	0.943341	0.935028	0.890136	0.960304	2.11074	0.0883035	0.213232	3.04127	0.0659843	0.187989	2.3589	0.07587	0.181914	2.11616	0.0715387	0.375805	0.83579	0.496472	0.758568	1.34447	0.166944
206834_at	hemoglobin, beta /// hemoglobin, delta	HBB /// HBD	1.32516	0.00539411	0.308634	0.990214	0.939101	0.999999	1.45211	0.0188121	0.0669718	1.0958	0.405904	0.609324	1.28225	0.0872373	0.205741	0.866605	0.376757	0.673984	1.0562	0.717996	0.932213	1.06664	0.555421	0.818743	1.06223	0.616502	0.879896	0.911083	0.620065	0.837032	1.25477	0.0731161	0.187691	1.39442	0.0306896	0.114669	1.29572	0.042445	0.121699	1.14643	0.392676	0.721012	0.815879	0.0207397	0.128667	1.06173	0.119944
203649_s_at	phospholipase A2, group IIA (platelets, synovial fluid)	PLA2G2A	0.886208	0.31954	0.881621	0.800733	0.237938	0.999999	4.64017	1.46971e-06	3.86143e-05	5.23599	2.0171e-05	0.000595492	4.89459	1.40592e-08	9.37421e-07	1.50558	0.0847703	0.331603	3.1291	0.0144984	0.291732	3.9078	0.00162167	0.0823447	3.55874	0.00027917	0.0344552	1.07392	0.804112	0.924547	4.51184	3.26485e-05	0.000908888	4.71764	0.00312957	0.0271069	4.57351	1.87732e-06	9.43406e-05	0.832514	0.64535	0.865899	0.86068	0.105386	0.341176	0.772155	0.015271
202018_s_at	lactotransferrin	LTF	1.49012	0.209561	0.822031	0.733954	0.178142	0.999999	4.50208	0.00376197	0.0197092	3.02128	0.00172803	0.0139854	3.77462	0.00299981	0.0164426	2.02789	0.135523	0.418274	1.19626	0.270505	0.727623	1.62988	0.0512657	0.311716	1.43085	0.0998515	0.45706	0.699721	0.340441	0.651825	3.06574	0.0260363	0.0936905	2.4109	0.028045	0.108273	2.84954	0.0250343	0.0840233	1.04847	0.902545	0.967319	0.497605	0.00318216	0.0410779	0.669494	0.00818907
212531_at	lipocalin 2	LCN2	1.32372	0.0188545	0.46895	0.847121	0.665746	0.999999	17.6623	8.9874e-11	1.81276e-08	13.3429	7.18197e-08	1.2729e-05	15.6038	2.63633e-14	2.11972e-11	22.1984	2.24387e-10	4.08945e-06	4.31151	0.015798	0.301485	5.0896	0.00699529	0.138869	4.74619	0.00192068	0.0821699	10.5426	8.53682e-05	0.0474855	11.03	0.000273363	0.0039363	13.1751	0.000168934	0.00479634	11.643	1.4999e-05	0.000412395	16.2183	2.43514e-06	0.00302594	0.456611	0.00107004	0.0216763	0.567192	0.0140467
205815_at	regenerating islet-derived 3 alpha	REG3A	0.726799	0.466498	0.924074	0.66964	0.596145	0.999999	43.8167	5.13572e-07	1.644e-05	60.2873	5.14045e-08	1.06058e-05	50.4517	1.60667e-08	1.03468e-06	0.852687	0.413311	0.703867	8.12476	0.00328426	0.179267	12.133	0.00203051	0.0877261	10.248	0.00170429	0.0783136	1.00356	0.98173	0.993652	22.9339	0.000151018	0.00260965	114.877	1.25438e-12	6.85835e-08	37.4496	5.91421e-06	0.000216439	0.68944	0.153989	0.507649	0.370352	0.00465157	0.0517868	0.505273	0.118119
234280_at	regenerating islet-derived 3 alpha /// regenerating islet-derived 3 gamma	REG3A /// REG3G	1.06178	0.214624	0.826655	1.05294	0.55696	0.999999	0.937724	0.397981	0.583993	0.88316	0.0791992	0.209807	0.91321	0.189378	0.355316	0.792094	0.0206492	0.156805	0.984241	0.86162	0.969161	0.934757	0.475665	0.772067	0.955282	0.588078	0.867239	0.813598	0.0895713	0.375618	0.926096	0.440416	0.611955	0.910859	0.394194	0.587704	0.921432	0.394021	0.56131	0.873237	0.340794	0.684215	1.00785	0.842103	0.93854	1.0381	0.396607
231661_at	regenerating islet-derived 3 gamma	REG3G	1.00395	0.958625	0.996563	0.960881	0.71231	0.999999	0.886545	0.352097	0.538456	0.88306	0.190405	0.379097	0.885003	0.259049	0.439778	0.554628	0.0826596	0.328104	0.84857	0.286191	0.738944	0.883116	0.226075	0.5771	0.868402	0.206584	0.604417	1.07085	0.899616	0.964139	0.864615	0.149812	0.302664	0.842373	0.121701	0.27956	0.857784	0.0811807	0.190463	0.456047	0.0187943	0.217662	0.969194	0.504539	0.763868	0.97233	0.578732
203949_at	myeloperoxidase	MPO	1.02775	0.504597	0.932342	0.993018	0.915869	0.999999	0.956906	0.516752	0.688008	0.931067	0.202299	0.394925	0.945402	0.333933	0.520318	1.14434	0.0339928	0.204664	1.02734	0.72292	0.933895	1.03456	0.639428	0.861441	1.03152	0.630122	0.885934	1.18672	0.00917221	0.179878	0.910532	0.230153	0.402521	0.964007	0.617286	0.766142	0.926485	0.274907	0.441205	1.08311	0.321506	0.669061	0.990601	0.81596	0.928269	1.08068	0.0699872
203948_s_at	myeloperoxidase	MPO	1.02737	0.57171	0.94659	1.07755	0.394098	0.999999	0.913094	0.223739	0.39707	0.888764	0.0676485	0.188144	0.902263	0.12167	0.261463	0.935863	0.402	0.694799	0.973936	0.812816	0.958808	0.903846	0.115748	0.438067	0.932721	0.394402	0.762004	1.01673	0.854764	0.945233	0.848031	0.0130336	0.0584442	0.912808	0.260676	0.454096	0.867243	0.0282307	0.0911929	1.00889	0.923767	0.975144	0.972603	0.500954	0.76167	1.01548	0.732908
210037_s_at	nitric oxide synthase 2A (inducible, hepatocytes)	NOS2A	1.50509	0.0460375	0.602665	0.726579	0.273792	0.999999	7.85655	1.3828e-11	4.22372e-09	5.21998	6.50126e-05	0.00133983	6.55803	2.23087e-08	1.33283e-06	3.37985	6.99831e-05	0.00506798	1.18784	0.423641	0.823438	1.63483	0.138731	0.474438	1.42911	0.201935	0.599522	3.02422	0.0018569	0.111799	5.03006	0.000937218	0.00948114	4.07331	0.000177287	0.00491291	4.71723	0.000339438	0.00394951	2.73881	0.00432054	0.12023	0.395733	0.000158107	0.00806391	0.449494	0.00614203
208168_s_at	chitinase 1 (chitotriosidase)	CHIT1	0.912195	0.289741	0.866877	1.05875	0.55679	0.999999	1.05155	0.515995	0.68736	1.15277	0.357405	0.564984	1.09513	0.439198	0.620254	0.899005	0.152587	0.443438	1.01856	0.887174	0.97486	0.962039	0.455096	0.758774	0.985444	0.8681	0.968006	0.933649	0.477525	0.749806	0.9105	0.236129	0.409007	0.931724	0.336799	0.532303	0.916908	0.228522	0.38944	0.903227	0.31576	0.665186	0.898848	0.023319	0.138538	0.810846	0.0196017
214617_at	perforin 1 (pore forming protein)	PRF1	1.21776	0.18275	0.804438	1.0206	0.824171	0.999999	1.73681	0.0232112	0.078299	1.42623	0.0148352	0.0652441	1.59201	0.023384	0.078264	1.1246	0.446281	0.728632	0.996862	0.974217	0.994407	0.976746	0.796821	0.929114	0.985166	0.862199	0.966117	1.1177	0.616382	0.834571	1.54223	0.0296972	0.102306	1.56081	0.00726832	0.0459087	1.54786	0.0168569	0.0637337	1.19696	0.220629	0.579921	0.767759	0.00964383	0.0802796	0.818473	0.0445305
1553681_a_at	perforin 1 (pore forming protein)	PRF1	1.14197	0.179766	0.802056	1.06909	0.494477	0.999999	1.1391	0.427539	0.611377	0.997487	0.973099	0.986763	1.0742	0.592419	0.747254	1.06792	0.503766	0.767348	0.960187	0.710896	0.930667	0.898132	0.166321	0.510591	0.923756	0.371079	0.746583	1.0862	0.525686	0.780804	1.04316	0.626715	0.762442	1.04009	0.662436	0.797593	1.04223	0.623571	0.75521	1.08418	0.570881	0.829248	0.890822	0.134201	0.390767	0.94763	0.389619
1553579_a_at	sperm associated antigen 11B	SPAG11B	1.01052	0.731664	0.970976	0.970005	0.543835	0.999999	1.03949	0.413447	0.598244	1.02867	0.542334	0.721779	1.0347	0.421809	0.603854	1.02549	0.585012	0.816899	1.03839	0.547342	0.878014	1.07051	0.183264	0.529904	1.05687	0.246771	0.646674	1.08362	0.211622	0.531409	1.00022	0.996117	0.997721	1.0326	0.578781	0.738123	1.00997	0.815124	0.887864	1.04027	0.432139	0.746161	0.97431	0.291326	0.589704	1.04015	0.148414
1553582_a_at	sperm associated antigen 11A /// sperm associated antigen 11B	SPAG11A /// SPAG11B	1.02288	0.596178	0.950664	1.03868	0.695109	0.999999	0.933815	0.301159	0.485174	0.912924	0.0839851	0.218464	0.924526	0.175317	0.337054	1.03443	0.641954	0.847507	0.98116	0.87161	0.97072	0.944618	0.352452	0.687023	0.959835	0.634051	0.888071	1.08984	0.192389	0.512567	0.924806	0.3067	0.486871	0.951325	0.439542	0.628369	0.932797	0.316119	0.48516	1.05575	0.377603	0.710441	1.01007	0.775921	0.909856	1.04011	0.383963
207271_x_at	sperm associated antigen 11B	SPAG11B	0.996805	0.946344	0.995187	1.06501	0.419319	0.999999	0.941028	0.37187	0.558421	0.944044	0.504744	0.692561	0.942359	0.393418	0.57764	0.959054	0.605183	0.82761	1.02914	0.800697	0.955391	0.966318	0.645839	0.8642	0.992286	0.923613	0.982205	0.90392	0.207711	0.527944	0.931926	0.346031	0.526134	0.899459	0.239405	0.43032	0.921922	0.222464	0.382059	0.965514	0.69283	0.886101	1.02363	0.585272	0.81394	0.986877	0.766807
211381_x_at	sperm associated antigen 11B	SPAG11B	0.960227	0.465972	0.924074	1.15154	0.240201	0.999999	0.924537	0.268279	0.449144	0.962832	0.686468	0.821499	0.941267	0.436165	0.617662	1.08236	0.331997	0.637626	1.00245	0.987434	0.99686	0.87053	0.0751753	0.366788	0.923815	0.483125	0.815932	1.07387	0.41768	0.710758	0.925487	0.387869	0.565006	0.876022	0.119636	0.276426	0.910144	0.242304	0.405038	1.18338	0.141968	0.491552	1.02804	0.564766	0.802237	0.897095	0.0426357
200680_x_at	high-mobility group box 1	HMGB1	1.02198	0.59935	0.951059	0.948827	0.479566	0.999999	1.24393	0.000400377	0.00346919	1.21719	0.00860175	0.0441493	1.23204	0.000678587	0.0052411	0.962329	0.484158	0.754587	1.12394	0.180091	0.647106	1.18456	0.0298419	0.249176	1.15865	0.0446397	0.329294	0.914016	0.239598	0.560644	1.25312	0.00117316	0.0111069	1.17728	0.0504425	0.158465	1.22953	0.00164301	0.0122788	0.850981	0.0623291	0.355457	0.971505	0.2958	0.594307	0.972621	0.443253
200679_x_at	high-mobility group box 1	HMGB1	1.05544	0.497015	0.930441	0.928746	0.599861	0.999999	1.12402	0.278458	0.460239	1.06497	0.601666	0.76485	1.09753	0.39707	0.581134	0.751668	0.0189043	0.149493	0.946291	0.680844	0.92268	1.01889	0.894228	0.966339	0.987667	0.924573	0.982267	0.662853	0.00208152	0.115258	1.12607	0.220021	0.390409	1.00835	0.945721	0.971303	1.08885	0.386542	0.554414	0.599655	0.0126823	0.18869	0.945391	0.159563	0.43014	0.939589	0.240951
214938_x_at	high-mobility group box 1	HMGB1	1.00067	0.986456	0.998451	0.96411	0.508311	0.999999	1.13832	0.0351442	0.106508	1.13755	0.050851	0.154477	1.13798	0.0247013	0.081604	0.967631	0.405815	0.6978	1.07361	0.350605	0.78287	1.11358	0.0856141	0.385834	1.09657	0.108642	0.471018	0.898436	0.0677408	0.337377	1.1696	0.00736033	0.0398087	1.06946	0.375534	0.570834	1.13817	0.0216524	0.0759849	0.887213	0.0836261	0.400373	0.998567	0.95685	0.985228	0.97117	0.383427
224731_at	high-mobility group box 1	HMGB1	0.969056	0.567253	0.945498	0.952305	0.576508	0.999999	1.04932	0.49596	0.670952	1.08283	0.388683	0.593577	1.064	0.418507	0.600652	0.900653	0.172196	0.472016	1.05611	0.58478	0.891277	1.109	0.239084	0.590421	1.08642	0.326216	0.714939	0.827506	0.0773655	0.355309	1.15592	0.0494609	0.144074	1.04614	0.540462	0.708948	1.12134	0.0833189	0.193957	0.782802	0.0496029	0.324601	1.06892	0.0796473	0.289186	1.01549	0.733032
224734_at	high-mobility group box 1	HMGB1	0.968514	0.630017	0.956699	0.917597	0.429616	0.999999	0.894269	0.169073	0.327489	0.923341	0.475439	0.669498	0.907	0.288655	0.473202	0.732933	0.000192411	0.00940165	0.905702	0.372656	0.796589	0.987037	0.904227	0.968895	0.951936	0.631511	0.886519	0.730969	0.00815866	0.174112	0.959092	0.585175	0.731339	0.847841	0.135765	0.299808	0.92377	0.334471	0.503835	0.653879	0.000300048	0.0417434	1.05221	0.133429	0.389494	1.0096	0.854576
216508_x_at	CCCTC-binding factor (zinc finger protein)-like /// high-mobility group (nonhistone chromosomal) protein 1-like 1 /// high-mobility group box 1 /// similar to high-mobility group (nonhistone chromosomal) protein 1-like 10 /// similar to hCG26831	CTCFL /// HMG1L1 /// HMGB1 /// LOC100130561 /// LOC100132863	1.01019	0.873341	0.987201	0.985409	0.895194	0.999999	1.14841	0.127828	0.270253	1.13683	0.167231	0.348225	1.14328	0.127581	0.270316	0.860544	0.141902	0.428504	1.04657	0.641669	0.910982	1.06206	0.604691	0.844035	1.05551	0.598549	0.871592	0.805901	0.0530172	0.308407	1.2082	0.0141197	0.061715	1.09307	0.380069	0.574803	1.17193	0.0461943	0.129237	0.724627	0.0572063	0.34273	1.00288	0.937732	0.978986	0.943836	0.170669
200678_x_at	granulin	GRN	0.934577	0.316123	0.87955	1.01799	0.828796	0.999999	0.757502	0.00671945	0.0307461	0.810529	0.0475006	0.147478	0.780491	0.0113522	0.0452879	1.14915	0.161917	0.457624	0.854229	0.116005	0.567317	0.839131	0.0834343	0.381387	0.845455	0.053789	0.355367	0.877212	0.210103	0.529992	0.705203	0.00108233	0.0104645	0.780578	0.0298305	0.112699	0.727339	0.00117635	0.00967315	1.08434	0.500326	0.787793	0.992394	0.861429	0.947469	1.02546	0.615967
211284_s_at	granulin	GRN	0.969217	0.618672	0.954024	1.03487	0.71795	0.999999	0.722351	0.00147226	0.00962065	0.745293	0.00369744	0.0239637	0.7324	0.000871284	0.00634827	1.13026	0.220584	0.531575	0.828197	0.100732	0.545092	0.800295	0.0379415	0.275674	0.811927	0.0331228	0.291109	0.870426	0.207773	0.527964	0.703774	0.000529988	0.00629663	0.767756	0.0220804	0.093008	0.722661	0.00054397	0.00556541	1.0959	0.498625	0.786991	1.02861	0.547221	0.790553	1.06278	0.237369
216041_x_at	granulin	GRN	0.949345	0.469893	0.925002	1.05987	0.563418	0.999999	0.7415	0.00614888	0.0287431	0.781065	0.0259641	0.096577	0.758729	0.00769943	0.0338506	1.10827	0.287438	0.597527	0.849578	0.146248	0.612025	0.801588	0.0513872	0.311982	0.821455	0.0528333	0.352534	0.8361	0.0952236	0.385228	0.696001	0.000958055	0.00960562	0.765925	0.0203525	0.0883638	0.716578	0.000914696	0.00806629	1.05831	0.659556	0.872245	1.00314	0.947093	0.982515	1.02813	0.617862
211070_x_at	diazepam binding inhibitor (GABA receptor modulator, acyl-Coenzyme A binding protein)	DBI	0.883216	0.0668601	0.662362	0.840165	0.140023	0.999999	0.822737	0.0479105	0.133764	0.931524	0.475293	0.669379	0.869145	0.146974	0.298393	1.01052	0.910853	0.96774	0.834395	0.11941	0.573516	0.993132	0.954737	0.985988	0.922912	0.483029	0.815917	0.967983	0.740436	0.895849	0.833617	0.0375817	0.119889	0.846058	0.24518	0.436581	0.837384	0.0721692	0.175856	0.82432	0.210822	0.570712	1.01354	0.734248	0.891176	0.993682	0.858609
209389_x_at	diazepam binding inhibitor (GABA receptor modulator, acyl-Coenzyme A binding protein)	DBI	0.881567	0.105141	0.728776	0.820961	0.160656	0.999999	0.761979	0.0192237	0.0680781	0.864346	0.201045	0.393222	0.805625	0.0527742	0.143754	0.931985	0.530461	0.784309	0.750364	0.0343993	0.385011	0.914007	0.543102	0.81147	0.841153	0.206998	0.604548	0.930185	0.504613	0.767087	0.765356	0.018664	0.074575	0.772348	0.0995073	0.245568	0.767477	0.0244298	0.0826651	0.773637	0.139971	0.488974	0.99783	0.963717	0.987225	0.983176	0.675636
202428_x_at	diazepam binding inhibitor (GABA receptor modulator, acyl-Coenzyme A binding protein)	DBI	0.884649	0.0490677	0.614952	0.827114	0.0231398	0.999999	0.816996	0.0292467	0.0928623	0.923525	0.378691	0.584604	0.862461	0.0983022	0.224294	1.05089	0.55525	0.799445	0.847797	0.100028	0.543749	1.02501	0.76857	0.918644	0.946275	0.524656	0.837846	1.04108	0.695361	0.87403	0.845365	0.0135246	0.0599141	0.853312	0.27005	0.463884	0.847776	0.061796	0.15814	0.929486	0.496235	0.785426	1.03572	0.389023	0.677643	1.03382	0.287864
219465_at	apolipoprotein A-II	APOA2	1.02134	0.618184	0.953943	1.2184	0.0837254	0.999999	1.01065	0.880548	0.935452	0.989525	0.848083	0.921244	1.00126	0.98313	0.991241	0.902264	0.0731093	0.308073	1.08963	0.554057	0.880229	0.894308	0.108079	0.424513	0.971873	0.79176	0.944667	0.977129	0.773974	0.910886	0.908488	0.224686	0.396128	0.944815	0.488466	0.669141	0.919394	0.250245	0.414046	0.896723	0.133821	0.480195	0.95508	0.256652	0.551829	0.924914	0.0978821
219466_s_at	apolipoprotein A-II	APOA2	1.01312	0.670376	0.961197	0.959282	0.553493	0.999999	0.942786	0.238086	0.414433	0.930578	0.114014	0.270192	0.937372	0.134355	0.280376	0.879069	0.0340888	0.204933	0.986359	0.837757	0.964636	1.02823	0.704509	0.893181	1.01039	0.872696	0.968707	0.960031	0.595001	0.823279	0.959217	0.458759	0.628607	0.93877	0.298759	0.493714	0.952947	0.342546	0.512105	0.881002	0.121669	0.462805	1.02694	0.417872	0.701033	1.07662	0.044416
206577_at	vasoactive intestinal peptide	VIP	0.882378	0.60921	0.952775	1.72016	0.0380535	0.999999	1.34676	0.343335	0.529475	1.52628	0.24102	0.441525	1.42332	0.287986	0.472402	1.30851	0.14153	0.427811	1.71194	0.081161	0.509821	0.995223	0.980961	0.994106	1.25057	0.384544	0.755994	1.04429	0.634993	0.845128	1.45903	0.146215	0.298333	1.90112	0.124202	0.283325	1.58142	0.137908	0.275519	1.07937	0.38138	0.713066	1.14266	0.477926	0.745648	0.833459	0.392013
213051_at	zinc finger CCCH-type, antiviral 1	ZC3HAV1	0.992657	0.895827	0.989435	0.999258	0.996171	0.999999	1.0125	0.897652	0.945138	1.01999	0.830285	0.911069	1.0158	0.853424	0.919239	0.861749	0.09222	0.346919	0.992634	0.969325	0.992953	0.993372	0.960317	0.987369	0.993061	0.962656	0.99156	0.950434	0.654477	0.854757	1.0342	0.765057	0.859204	0.990151	0.936831	0.966482	1.02059	0.841264	0.905311	0.895883	0.1787	0.53722	1.00756	0.864245	0.948848	0.960998	0.342776
225634_at	zinc finger CCCH-type, antiviral 1	ZC3HAV1	0.95174	0.256485	0.849428	0.912659	0.458819	0.999999	0.887438	0.0877029	0.207041	0.932438	0.305121	0.512361	0.907048	0.12507	0.266772	0.771707	0.000716133	0.021017	0.828949	0.214914	0.680394	0.908278	0.320633	0.663505	0.873991	0.246244	0.646012	0.786587	0.00814671	0.174094	0.895687	0.168747	0.327305	0.88536	0.130581	0.292256	0.892531	0.104754	0.226982	0.718704	0.0109616	0.177788	0.983577	0.672145	0.861129	0.962384	0.302542
220104_at	zinc finger CCCH-type, antiviral 1	ZC3HAV1	1.18839	0.121647	0.751537	0.732733	0.066008	0.999999	2.39291	9.21181e-07	2.65361e-05	2.01356	0.000145156	0.00238012	2.21719	3.19464e-06	7.25061e-05	1.28678	0.158452	0.45249	1.1177	0.542679	0.875843	1.52539	0.00402095	0.11313	1.33818	0.0778735	0.412647	1.05323	0.642733	0.848827	2.18913	2.43783e-05	0.000751769	2.62795	0.000235292	0.00574933	2.3143	1.92131e-05	0.000492951	1.44248	0.04939	0.324138	0.731191	0.00206173	0.0317353	0.906282	0.3577
205506_at	villin 1	VIL1	0.84929	0.0869828	0.697751	0.982577	0.873184	0.999999	0.403606	2.40748e-07	8.9119e-06	0.475228	1.60663e-06	0.000100715	0.433815	6.43314e-08	3.11026e-06	0.544206	0.00124621	0.0292057	0.650068	0.00258003	0.165579	0.661595	0.00156105	0.0807693	0.656717	0.000461056	0.0433131	0.819229	0.179097	0.498379	0.44236	3.79547e-06	0.00021352	0.394865	0.00069677	0.0109277	0.42733	1.06602e-05	0.000325508	0.621681	0.0509084	0.327654	1.24608	0.0196133	0.124216	1.13618	0.0940013
202859_x_at	interleukin 8	IL8	1.556	0.168464	0.793277	0.958087	0.893146	0.999999	53.4588	4.07535e-09	3.58808e-07	34.3565	2.42372e-06	0.000131726	43.9721	5.42665e-10	6.62698e-08	36.593	1.98817e-06	0.000653533	1.89141	0.298712	0.748875	1.97415	0.240515	0.59153	1.93888	0.15772	0.545405	2.52924	0.104517	0.398955	25.7417	0.00023398	0.00351548	90.1362	8.99132e-06	0.0010264	37.6949	1.1306e-05	0.000339219	46.1568	4.49498e-08	0.00035109	0.201682	6.15826e-05	0.0050038	0.23242	4.29456e-05
[truncated: 34 more columns]
